# Supplementary material for: Synthesis of Novel (S)-3-(1-Aminoethyl)-8-pyrimidinyl-2-phenylisoquinolin-1(2H)-ones by Suzuki–Miyaura Coupling and Their Cell Toxicity Activities
Source: Pharmaceuticals (Basel). 2022 Jan 4;15(1):64. doi: 10.3390/ph15010064 (PMC8779526; doi:10.3390/ph15010064)
Supplement: Supplementary file 1 [file pharmaceuticals-15-00064-s001.zip]

Archive with 1 entries (1 files):
- pharmaceuticals-1515907-supplementary.pdf
